# Supplementary material for: A Novel Strategy to Reveal the Landscape of Crossovers in an F1 Hybrid Population of Populus deltoides and Populus simonii
Source: Plants (Basel). 2022 Apr 12;11(8):1046. doi: 10.3390/plants11081046 (PMC9025136; doi:10.3390/plants11081046)
Supplement: Supplementary file 1 [file plants-11-01046-s001.zip]

Archive with 2 entries (2 files):
- SuppFileS1.xlsx
- SuppFileS2.pdf
